# Supplementary material for: Effect of Exercise Interventions on Irisin and Interleukin-6 Concentrations and Indicators of Carbohydrate Metabolism in Males with Metabolic Syndrome
Source: J Clin Med. 2023 Jan 3;12(1):369. doi: 10.3390/jcm12010369 (PMC9820823; doi:10.3390/jcm12010369)
Supplement: Supplementary file 1 [file jcm-12-00369-s001.zip]

Archive with 1 entries (1 files):
- jcm-2116045-supplementary.pdf
